# Supplementary material for: High-depth spatial transcriptome analysis by photo-isolation chemistry
Source: Nat Commun. 2021 Jul 20;12:4416. doi: 10.1038/s41467-021-24691-8 (PMC8292322; doi:10.1038/s41467-021-24691-8)
Supplement: Supplementary file 4 — Source Data file [file 41467_2021_24691_MOESM4_ESM.xlsx]

## Sheet: Image_Fig. 1b
Fig. 1b

## Sheet: Image_Fig. 1e
Fig. 1e

## Sheet: Fig. 1c
Log(Relative cRNA)
Gene	Actb	Actb	Actb	Actb	Actb	Actb	Actb	Actb	Actb	Actb	Gapdh	Gapdh	Gapdh	Gapdh	Gapdh	Gapdh	Gapdh	Gapdh	Gapdh	Gapdh	Gusb	Gusb	Gusb	Gusb	Gusb	Gusb	Gusb	Gusb	Gusb	Gusb	Eef1a	Eef1a	Eef1a	Eef1a	Eef1a	Eef1a	Eef1a	Eef1a	Eef1a	Eef1a
UV	+	-	+	-	+	-	+	-	+	-	+	-	+	-	+	-	+	-	+	-	+	-	+	-	+	-	+	-	+	-	+	-	+	-	+	-	+	-	+	-
# of cages	0	0	3	3	6	6	7	7	8	8	0	0	3	3	6	6	7	7	8	8	0	0	3	3	6	6	7	7	8	8	0	0	3	3	6	6	7	7	8	8
Rep_1	2.77316	2.76885	3.45692	0.715082	3.46916	0.420537	3.28756	-0.942508	3.56394	-1.1118	4.53218	4.49922	3.34626	0.253698	5.21087	0.713942	5.2206		4.60838	-1.75983	2.59307	2.65763	3.17662	1.84808	3.11125	0.824163	2.48829	-0.138864	2.67745	-0.36264	2.82806	3.01775	3.25028	-0.569637	3.34815	-0.183331	3.2582	-1.35629	3.31557	-2.24674
Rep_2	3.05015	2.652	3.48777	0.8822	3.22301	0.348291	3.38289	-0.919632	3.85743	-0.90519	4.89893	4.29193	3.81058	0.536818	4.77872	0.469966	5.11127	-0.927594	5.36969	-1.85517	2.80641	2.69469	3.21947	2.25806	2.72303	0.428526	2.75269	-0.108496	2.75985	-0.242739	3.00359	2.81711	3.29055	-0.489686	3.19603	-0.159926	2.99975	-1.31552	3.44127	-2.02268
Rep_3		2.78179	3.46452	1.07073	3.24133	1.00311	3.69986	-0.730087	4.2289	-0.827678		4.61407	3.89475	0.48633	4.82618	2.26568	5.16905	-1.15879	5.27741	-2		2.82048	3.25416	2.65818	2.60808	1.19213	2.98586	-0.346329	3.07447	-0.547253		2.93955	3.28796	-0.545133	3.15785	0.52989	3.40869	-1.27519	3.662	-1.96398
Log(S/N ratio)
# of cages	Actb	Gapdh	Gusb	Eef1a
0	0.142805	0.216335	0.00505595	-0.0237261
3	2.58232	3.32426	0.961406	3.83309
6	2.82079	4.11224	1.89887	3.35596
7	4.30252	6.21224	2.89156	4.57373
8	4.76262	7.13258	3.12249	5.46395

## Sheet: Fig. 1e
Log(Gfp)
HCl	-	+
Rep_1	47.3778	397.08
Rep_2	14.0294	1441.47
Rep_3	38.1388	1583.78

## Sheet: Fig. 1f
Log(Gfp)
UV (min)	0	0	1	5	15	30
# of cages	0	8	8	8	8	8
Rep_1	2.64705	N.D.	N.D.	0.287286	2.24829	2.26125
Rep_2	2.03199	N.D.	N.D.	0.142297	2.29686	2.28529
Rep_3	1.70238	N.D.	N.D.	0.24589	2.53247	2.52785

## Sheet: Fig. 2b
Log(Expression)
Gene	Gfp	Gfp	Gfp	Gfp	Gfp	Gfp	mGapdh	mGapdh	mGapdh	mGapdh	mGapdh	mGapdh	hGAPDH	hGAPDH	hGAPDH	hGAPDH	hGAPDH	hGAPDH
Mouse	+	+	-	+	+	+	+	+	-	+	+	+	+	+	-	+	+	+
Human	+	+	+	-	+	+	+	+	+	-	+	+	+	+	+	-	+	+
UV	-	-	Human	Mouse	Human	Mouse	-	-	Human	Mouse	Human	Mouse	-	-	Human	Mouse	Human	Mouse
Rep_1	1.53369	N.D.	N.D.	1.29187	N.D.	1.53421	1.19991	N.D.	N.D.	1.31654	N.D.	1.25142	2.11185	N.D.	2.12336	N.D.	1.49273	N.D.
Rep_2	2.29577	N.D.	N.D.	1.66755	N.D.	1.51905	2.58244	N.D.	N.D.	1.5002	N.D.	1.24068	2.83232	N.D.	1.88211	N.D.	1.80389	N.D.
Rep_3	2.86218	N.D.	N.D.	1.50823	N.D.	2.05281	2.69117	N.D.	N.D.	1.23877	N.D.	1.84917	2.53519	N.D.	1.03186	N.D.	1.59459	N.D.
Rep_4	1.83362	N.D.	N.D.	1.45905	N.D.	1.58954	2.24055	N.D.	N.D.	1.28818	N.D.	1.49747	1.92842	N.D.	2.03652	N.D.	N.D.	N.D.

## Sheet: Fig. 2e
Log(Expression)
Gene	Sox2	Sox2	Sox2	Gapdh	Gapdh	Gapdh
Neural tube	+	+	+	+	+	+
Hindlimb	+	+	+	+	+	+
UV	-	Hindlimb	Neural tube	-	Hindlimb	Neural tube
Rep_1	N.D.	N.D.	-0.138711	N.D.	-0.137715	-0.6109
Rep_2	N.D.	N.D.	0.419405	N.D.	0.0437678	0.17087
Rep_3	N.D.	N.D.	N.D.	N.D.	0.106492	0.222519
Rep_4	N.D.	N.D.	-0.413087	N.D.	0.112039	0.426122
Rep_5	N.D.	N.D.	1.52488	N.D.	0.237625	0.625383
Rep_6	N.D.	N.D.	0.672673	N.D.	0.32056	0.842442
Rep_7	N.D.	N.D.	N.D.	N.D.	0.360768	0.90309
Rep_8	N.D.	N.D.	0.673208	N.D.	0.547227	0.920571
Rep_9	N.D.	N.D.	N.D.	N.D.	0.699845	0.932187
Rep_10	N.D.	N.D.	-0.0416459	N.D.	0.725797	1.01527
Rep_11	N.D.	N.D.	0.842371	N.D.	1.14211	1.03659
Rep_12	N.D.	N.D.	1.44719	N.D.	1.1694	1.12845
Rep_13	N.D.	N.D.	1.03872	N.D.	1.31741	1.3487
Rep_14	N.D.	N.D.	0.961881	N.D.	1.4036	1.4342

## Sheet: Fig. 3b
Total reads
Diameter (µm)	None	5,000	250	75 (DL)	75 (MM)	75 (VM)
Rep_1	93862	15071590	1830151	10571338	7855581	6135725
Rep_2	16443	13980652	8891757	5152690	13117457	8686820
Rep_3	17860	9315681	2187095	19843124	8904507	12984276
Rep_4	43792	1907083	10140858	13748275	10224490	12971961
Rep_5	N/A	N/A	N/A	15151241	N/A	8498152
Rep_6	N/A	N/A	N/A	8760897	N/A	3298603

## Sheet: Fig. 3c
Read Features (%)
Diameter (µm)	None	None	None	None	None	None	5,000	5,000	5,000	5,000	5,000	5,000	250	250	250	250	250	250	75 (DL)	75 (DL)	75 (DL)	75 (DL)	75 (DL)	75 (DL)	75 (MM)	75 (MM)	75 (MM)	75 (MM)	75 (MM)	75 (MM)	75 (VM)	75 (VM)	75 (VM)	75 (VM)	75 (VM)	75 (VM)
	Trimmed	Unmapped	Multi	No features	Ambiguity	Assigned	Trimmed	Unmapped	Multi	No features	Ambiguity	Assigned	Trimmed	Unmapped	Multi	No features	Ambiguity	Assigned	Trimmed	Unmapped	Multi	No features	Ambiguity	Assigned	Trimmed	Unmapped	Multi	No features	Ambiguity	Assigned	Trimmed	Unmapped	Multi	No features	Ambiguity	Assigned
Rep_1	2.92	41.88	7.73	39.99	0.44	7.05	1.46	27.72	10.98	46.47	0.74	12.63	0.61	28.94	13.98	42.59	0.86	13.02	0.69	31.01	14.36	48.98	0.12	4.85	0.37	27.49	12.83	54.52	0.12	4.66	0.46	29.69	14.23	50.76	0.1	4.76
Rep_2	4.35	55.03	6.93	22.63	0.6	10.45	0.87	25.71	11.14	40.4	1.47	20.41	1.04	27.35	12.42	47.74	0.66	10.8	0.49	29.45	13.9	50.28	0.48	5.4	0.46	31.19	15.39	47.93	0.11	4.91	0.57	29.38	13.08	52.81	0.08	4.08
Rep_3	5.67	35.18	7.35	38.7	0.58	12.52	0.95	28.49	12.43	45.03	0.79	12.31	0.73	27.87	12.75	48.5	0.64	9.51	0.51	28.23	12.9	52.85	0.19	5.33	0.43	29.65	15.25	49.83	0.1	4.74	0.4	29.17	13.96	52.27	0.08	4.12
Rep_4	3.07	32.74	10.13	42.61	1.18	10.27	1.23	28.07	10.73	32.64	1.88	25.45	0.6	26.55	13.55	44.49	0.91	13.89	0.44	27.53	13.22	53.42	0.19	5.2	0.45	31.15	15.4	47.84	0.11	5.05	0.43	29.32	14.59	50.87	0.1	4.69
Rep_5	N/A	N/A	N/A	N/A	N/A	N/A	N/A	N/A	N/A	N/A	N/A	N/A	N/A	N/A	N/A	N/A	N/A	N/A	0.38	26.77	12.54	55.15	0.14	5.01	N/A	N/A	N/A	N/A	N/A	N/A	0.58	29.95	15.16	49.61	0.08	4.61
Rep_6	N/A	N/A	N/A	N/A	N/A	N/A	N/A	N/A	N/A	N/A	N/A	N/A	N/A	N/A	N/A	N/A	N/A	N/A	0.48	28.39	13.42	51.98	0.18	5.55	N/A	N/A	N/A	N/A	N/A	N/A	0.44	29.3	13.75	51.69	0.09	4.75

## Sheet: Fig. 3d
Gene-assigned UMIs
Diameter (µm)	None	5,000	250	75 (DL)	75 (MM)	75 (VM)
Rep_1	625	575088	94721	27848	55087	37158
Rep_2	217	537796	265618	27625	64079	41577
Rep_3	84	279220	80713	53972	55567	42669
Rep_4	278	206774	315055	25682	57466	32914
Rep_5	N/A	N/A	N/A	39788	N/A	35439
Rep_6	N/A	N/A	N/A	27428	N/A	14698

[truncated: 27 more sheets: Fig. 3e, Fig. 3f, Fig. 4c, Fig. 4f, Fig. 4g, Fig. 4h, Fig. 4i, Fig. 4j, Fig. 4k, Fig. 5c, Fig. 5d, Fig. 5e, Fig. 5f, Fig. 5g, Fig. S1a, Fig. S1c, Fig. S2a, Fig. S2b, Fig. S3a, Fig. S3b …]
